# Supplementary material for: Recent range expansion of an intermediate host for animal schistosome parasites in the Indo-Australian Archipelago: phylogeography of the freshwater gastropod Indoplanorbis exustus in South and Southeast Asia
Source: Parasit Vectors. 2017 Mar 6;10:126. doi: 10.1186/s13071-017-2043-6 (PMC5339995; doi:10.1186/s13071-017-2043-6)
Supplement: Additional file 1: Table S1. — List of the samples included in this study. For each specimen, the GenBank accession number for the associated cox1 sequence, the authors who published the sequences and the collection date, locality and coordinates of the sample are provided. (XLSX 56 kb) [file 13071_2017_2043_MOESM1_ESM.xlsx]

## Sheet: Feuil1
GenBank Accession number	Authors	Collection date	Country	Region/Province/State	Locality	Latitude	Longitude
Indoplanorbis exustus
GU451744	Liu et al. (2010)	2002-06-20	India	Assam	Dibrugarh	27.50222	94.95167
GU451745	Liu et al. (2010)	2003-07-12	Bengladesh	Mymensingh Division	Mymensingh city	24.72583	90.42556
GU451747	Liu et al. (2010)	2005-03-19	Indonesia	Java	Between Jakarta and Bogor	-6.46222	106.70694
GU451750	Liu et al. (2010)	2005-05-14	Laos	Vientiane	Xang	19.17083	102.225
GU451746	Liu et al. (2010)	2002-05-29	Malaysia	Borneo	Bintulu	5.28639	100.45806
GU451738	Liu et al. (2010)	2004-05-26	Malaysia	Kampang Pelegong		5.28639	100.45806
GU451739	Liu et al. (2010)	2003-04-12	Nepal	Janakpur		26.80083	85.94083
GU451740	Liu et al. (2010)	2004-11-25	Oman	Wadi Bani Khaled		22.61722	59.09333
GU451741	Liu et al. (2010)	2004-11-30	Oman	Wadi Qab		22.83694	59.24278
GU451748	Liu et al. (2010)	2004-03-12	Philippines	Luzon		12.66528	123.91056
GU451742	Liu et al. (2010)	2005-07-10	Sri Lanka	Kekirawa		8.01778	80.60444
GU451743	Liu et al. (2010)	2000-03-08	Thailand	Khon Kaen		15.835	103.38778
HM104223	Liu et al. (2010)	2001-06-14	Thailand	Phitsanulok	Phitsanulok city	16.82917	100.29167
AY282587	Albrecht et al. (2003)	2001-01-25	Thailand	Loei Province	Maenam Loei along road 2216, large slow river	17.1042	101.6175
KR811332	Devkota et al. (2015)	2007-01-09	Nepal			26.77667	85.93472
KR811347	Devkota et al. (2015)	2010-07-04	Nepal			27.62917	84.48917
KR811348	Devkota et al. (2015)	2010-07-02	Nepal			27.5825	84.46556
KR811338	Devkota et al. (2015)	2010-07-09	Nepal			27.56028	84.49
KR811349	Devkota et al. (2015)	2010-07-04	Nepal			27.62917	84.48917
KR811350	Devkota et al. (2015)	2011-05-12	Nepal			27.57611	84.51722
KR811351	Devkota et al. (2015)	2010-07-22	Nepal			27.62917	84.48917
KR811352	Devkota et al. (2015)	2012-07-03	Nepal			27.57389	84.60778
KR811339	Devkota et al. (2015)	2014-08-01	Nepal			27.62917	84.48917
KR811354	Devkota et al. (2015)	2014-07-29	Nepal			27.62917	84.48917
KR811353	Devkota et al. (2015)	2012-07-03	Nepal			27.56722	84.62111
KR811335	Devkota et al. (2015)	2011-06-09	Nepal			27.65944	84.48333
KR811336	Devkota et al. (2015)	2010-07-06	Nepal			27.56639	84.50389
KR811360	Devkota et al. (2015)	2011-05-13	Nepal			27.54528	84.50222
KR811359	Devkota et al. (2015)	2011-05-13	Nepal			27.55417	84.35528
KR811337	Devkota et al. (2015)	2010-07-08	Nepal			27.55611	84.48472
KR811341	Devkota et al. (2015)	2012-07-22	Nepal			27.58944	84.48111
KR811342	Devkota et al. (2015)	2012-07-22	Nepal			27.58944	84.48111
KR811355	Devkota et al. (2015)	2011-05-11	Nepal			27.58111	84.48222
KR811333	Devkota et al. (2015)	2007-01-09	Nepal			26.77667	85.93472
KR811334	Devkota et al. (2015)	2007-01-09	Nepal			26.77667	85.93472
KR811356	Devkota et al. (2015)	2011-05-11	Nepal			27.5825	84.46556
KR811357	Devkota et al. (2015)	2011-05-11	Nepal			27.5825	84.46556
KR811358	Devkota et al. (2015)	2011-05-11	Nepal			27.5825	84.46556
KR811344	Devkota et al. (2015)	2007-05-07	Nepal			27.01389	85.92528
KR811345	Devkota et al. (2015)	2007-05-07	Nepal			27.01389	85.92528
KR811346	Devkota et al. (2015)	2007-05-08	Nepal			26.94056	86.1475
KR811361	Devkota et al. (2015)	2011-05-12	Nepal			27.57611	84.51722
KR811340	Devkota et al. (2015)	2010-07-02	Nepal			27.59194	84.5
KR811343	Devkota et al. (2015)	2010-07-23	Nepal			27.56028	84.5025
KY024420	This study	2007-05-27	Indonesia	South Sulawesi	River at road Bulukumba Sinjai	-5.48742	120.20283
KY024421	This study	2007-05-27	Indonesia	South Sulawesi	River at deadend road off road Sinjai Matango	-4.93283	120.1273
KY024422	This study	2007-05-25	Indonesia	Central Sulawesi	Luwuk, East Arm of river Toili, SW of Batui	-1.37375	122.33255
KY024423	This study	2007-05-25	Indonesia	Central Sulawesi	Luwuk, East Arm of river Toili, SW of Batui	-1.37375	122.33255
KY024424	This study	2007-05-25	Indonesia	Central Sulawesi	Luwuk, East Arm of river Toili, SW of Batui	-1.37375	122.33255
KY024425	This study	2004-03-22	Indonesia	South Sulawesi	Pucue river, Datae, roas Parepare Sindenreng	-3.91488	119.70952
KY024426	This study	2012-02-23	Indonesia	West Papua	East from Sorong	-0.84556	131.37333
KY024427	This study	2010-07-15	Indonesia	West Java	Bogor, Lake Situ Gede	-6.55	106.73333
KY024428	This study	2010-07-15	Indonesia	West Java	Bogor, Lake Situ Gede	-6.55	106.73333
KY024429	This study	2010-09-04	Indonesia	West Papua	Near Aimas, pond in Kampung Makbusun	-1.06667	131.28333
KY024430	This study	2010-09-04	Indonesia	West Papua	Near Aimas, pond in Kampung Makbusun	-1.06667	131.28333
KY024431	This study	2010-09-04	Indonesia	West Papua	Near Aimas, pond in Kampung Makbusun	-1.06667	131.28333
KY024432	This study	2010-09-04	Indonesia	West Papua	Near Aimas, pond in Kampung Makbusun	-1.06667	131.28333
KY024433	This study	2010-09-04	Indonesia	West Papua	Near Aimas, pond in Kampung Makbusun	-1.06667	131.28333
KY024434	This study	2010-09-04	Indonesia	West Papua	Near Aimas, small stream in Kampung Makotiasma	-1.08333	131.28333
KY024435	This study	2010-09-04	Indonesia	West Papua	Near Aimas, small stream in Kampung Makotiasma	-1.08333	131.28333
KY024436	This study	2010-09-04	Indonesia	West Papua	Near Aimas, small stream in Kampung Makotiasma	-1.08333	131.28333
KY024437	This study	2010-09-04	Indonesia	West Papua	Near Aimas, small stream in Kampung Makotiasma	-1.08333	131.28333
KY024438	This study	2010-09-04	Indonesia	West Papua	Near Aimas, small stream in Kampung Makotiasma	-1.08333	131.28333
KY024439	This study	2010-08-09	Indonesia	North Kalimantan	Mansalong, pond	3.8	116.81667
KY024440	This study	2010-08-09	Indonesia	North Kalimantan	Mansalong, pond	3.8	116.81667
KY024441	This study	2010-08-09	Indonesia	North Kalimantan	Mansalong, pond	3.8	116.81667
KY024442	This study	2010-08-09	Indonesia	North Kalimantan	Mansalong, pond	3.8	116.81667
KY024443	This study	2010-08-09	Indonesia	North Kalimantan	Mansalong, pond	3.8	116.81667
KY024444	This study	2013-07-15	Indonesia	North Moluccas	Halmahera, Distr. Gamlamo, sudistr. Sahu Timur, 15-20m, shallow swamp	1.13167	127.47389
KY024445	This study	2013-07-15	Indonesia	North Moluccas	Halmahera, Distr. Gamlamo, sudistr. Sahu Timur, 15-20m, shallow swamp	1.13167	127.47389
KY024446	This study	2013-07-15	Indonesia	North Moluccas	Halmahera, Distr. Gamlamo, sudistr. Sahu Timur, 15-20m, shallow swamp	1.13167	127.47389
KY024447	This study	2007-11-22	Thailand	Phitsanulo	Pond in forest resort, Kaek river	16.83333	100.53333
KY024448	This study	2007-11-22	Thailand	Phitsanulo	Pond in forest resort, Kaek river	16.83333	100.53333
KY024449	This study	2007-11-30	Laos	Champasak	Muddy irrigation on Dong Kong Island, Mekong river	14.11667	105.85
KY024450	This study	2007-11-30	Laos	Champasak	Muddy irrigation on Dong Kong Island, Mekong river	14.11667	105.85
KY024451	This study	2007-11-30	Laos	Champasak	Muddy irrigation on Dong Kong Island, Mekong river	14.11667	105.85
KY024452	This study	2005-03-15	Myanmar	Kachin	Lake Indawgyi	25.055224	96.299002
KY024453	This study	2005-03-15	Myanmar	Kachin	Lake Indawgyi	25.138067	96.30114
KY024454	This study	2005-03-15	Myanmar	Kachin	Lake Indawgyi	25.138067	96.30114
KY024455	This study	2005-03-15	Myanmar	Kachin	Lake Indawgyi	25.138067	96.30114
KY024456	This study	2013-11-16	Indonesia	West Sulawesi	Andau village, river	-3.3466	119.18946
KY024457	This study	2013-11-16	Indonesia	West Sulawesi	Andau village, river	-3.3466	119.18946
KY024458	This study	2013-11-16	Indonesia	West Sulawesi	Andau village, river	-3.3466	119.18946
KY024459	This study	2013-11-16	Indonesia	West Sulawesi		-3.33333	119.1667
KY024460	This study	2011-03-15	India	Assam	Pond	26.17034	92.35422
KY024461	This study	2014-12-13	India	Tamil Nadu	pond	8.98333	77.2
KY024462	This study	2014-12-05	India	Karnataka	river with reeds	12.11667	76.45
KY024463	This study	2014-12-05	India	Karnataka	river with reeds	12.11667	76.45
KY024464	This study	2014-12-02	India	Karnataka	reservoir lake	13.31667	76.98333
KY024465	This study	2014-12-03	India	Karnataka	reservoir lake	13.75	75.46667
KY024466	This study	2014-12-03	India	Karnataka	reservoir lake	13.75	75.46667
KY024467	This study	2014-12-03	India	Karnataka	reservoir lake	13.75	75.46667
KY024468	This study	2014-12-12	India	Kerala	Vellayani Lake Sou	8.4	76.98333
KY024469	This study	2014-12-12	India	Kerala	Vellayani Lake Sou	8.4	76.98333
KY024470	This study	2014-12-14	India	Tamil Nadu	Stanley Res. Outflow	11.78333	77.8
KY024471	This study	2014-12-09	India	Tamil Nadu	reservoir outflow, rock pools	10.28333	76.86667
KY024472	This study	2014-12-04	India	Karnataka	artificial pond	12.36667	76.03333
Burnupia caffra
AY282584	Albrecht et al. (2007)
Bulinus tropicus
AM921842.2	Kane et al. (2008)
