# Supplementary material for: Recent range expansion of an intermediate host for animal schistosome parasites in the Indo-Australian Archipelago: phylogeography of the freshwater gastropod Indoplanorbis exustus in South and Southeast Asia
Source: Parasit Vectors. 2017 Mar 6;10:126. doi: 10.1186/s13071-017-2043-6 (PMC5339995; doi:10.1186/s13071-017-2043-6)
Supplement: Additional file 4: Table S3. — Genetic summary statistics per biogeographical regions for all clades. (XLS 26 kb) [file 13071_2017_2043_MOESM4_ESM.xls]

## Sheet: Feuil1
Table S3: Genetic summary statistics per biogeographical regions for all clades.
Region	Sample size	Haplotypes	Polymorphic sites (S)	Haplotype diversity (h)	Nucleotide diversity (per site) (π)
Indian subcontinent	49	30	151	0.958 ± 0.016	0.085 ± 0.003
Continental SEA	13	6	95	0.821 ± 0.082	0.069 ± 0.010
Insular SEA	35	5	10	0.267 ± 0.097	0.001 ± 0.000
Total	97	36	153	0.889 ± 0.026	0.067 ± 0.005
